# Supplementary material for: Association between Increased Gastric Juice Acidity and Sliding Hiatal Hernia Development in Humans
Source: PLoS One. 2017 Jan 20;12(1):e0170416. doi: 10.1371/journal.pone.0170416 (PMC5249152; doi:10.1371/journal.pone.0170416)
Supplement: S1 Table — Raw data analyzed for this study. (XLSX) [file pone.0170416.s001.xlsx]

## Sheet: S1 Table
Code	pH	HH	pH2.1	RE	P1	P2	P1.2	HP	HP Ab	BW	PG Normal	BMI	Gender	Age	Disease	age65	BMI25
122	2.44	0	2	0	25.1	3.3	7.6	0	0	46	1	17.3134	1	40	2	1	1
125	6.47	0	2	0	6.1	6.1	1	1	109	53	0	23.5556	2	70	4	2	1
132	1.54	1	1	1	66.6	9	7.4	0	0	67	1	25.2174	1	63	4	1	2
138	1.42	0	1	1	51	10.3	5	0	0	62	1	24.2188	1	64	4	1	1
139	6.7	0	2	0	11.2	11.9	0.9	1	52	58	0	20.0692	1	63	1	1	1
142	2.03	0	1	0	74	30.2	2.5	1	200	45	1	20.2694	2	56	4	1	1
146	1.67	1	1	0	82.2	11.2	7.3	0	0	71	1	25.1559	1	63	4	1	2
153	1.76	0	1	0	62.9	6.8	9.3	0	0	65	1	23.3067	1	54	4	1	1
154	5.75	0	2	0	52.9	19.3	2.7	1	19	44	0	18.5529	1	57	4	1	1
159	1.39	0	1	0	38.8	7.1	5.5	0	0	43	1	19.3685	2	55	4	1	1
162	1.83	1	1	0	46.6	14	3.3	1	70	60	1	21.2585	1	67	4	2	1
163	6.92	0	2	0	57	24.2	2.4	1	65	59	0	26.5754	2	59	4	1	2
168	1.44	0	1	0	39.1	6.1	6.4	0	4	55	1	21.7555	2	64	4	1	1
174	6.8	0	2	0	71	35.2	2	1	116	52	1	22.5069	2	71	4	2	1
176	1.82	0	1	1	74.2	13.9	5.3	0	0	40	1	18.5108	2	78	1	2	1
178	1.58	0	1	0	8.2	5.8	1.41	0	0	62	0	23.6244	1	60	4	1	1
179	6.82	0	2	0	11.3	12.4	0.9	1	59	58	0	23.5304	1	82	4	2	1
181	2.21	0	2	0	56.7	22.9	2.5	1	72	57	0	23.4221	2	66	4	2	1
184	1.46	1	1	1	54.3	10.3	5.3	0	0	42	1	19.1746	2	72	4	2	1
198	6.85	0	2	0	41.5	17.9	2.3	1	63	61	0	21.6128	1	72	4	2	1
199	4.95	0	2	0	100.5	26.2	3.8	1	65	63	1	23.4236	1	68	4	2	1
201	1.52	0	1	0	62.8	8.4	7.5	0	0	62	1	22.4996	1	77	4	2	1
206	6.38	1	2	0	147.8	14.9	9.9	1	86	75	1	25.3515	1	78	2	2	2
208	1.85	0	1	0	24.4	4.1	6	0	0	55	1	25.4524	2	80	4	2	2
215	3.57	0	2	0	44	24.1	1.8	1	72	40	0	19.025	2	61	4	1	1
216	1.36	0	1	0	54.9	8.9	6.2	0	9	65	1	23.8751	1	65	4	1	1
227	2.7	0	2	0	43.3	12.2	3.5	0	0	46	1	19.3962	2	79	4	2	1
249	1.32	0	1	0	42.2	6.6	6.4	0	0	75	1	24.4898	1	54	4	1	1
252	2.03	1	1	0	43.4	9.5	4.6	0	0	57	1	24.3496	2	70	4	2	1
254	2.4	1	2	0	38.2	11.6	3.3	1	21	52	1	23.1111	2	68	4	2	1
265	1.98	0	1	0	35	14.4	2.4	1	52	62	0	22.4996	1	69	4	2	1
266	1.42	0	1	0	43.2	5.3	8.2	0	0	56	1	21.6041	2	58	2	1	1
267	2.47	0	2	0	75.1	46.9	1.6	1	146	54	1	22.4766	2	70	4	2	1
268	2.25	0	2	0	40.5	6.8	6	0	0	53	1	22.6409	2	68	4	2	1
275	6.7	0	2	0	27.5	10.1	2.7	1	40	65	0	24.1672	1	74	4	2	1
279	2.28	0	2	0	62.2	7.2	8.6	1	94	85	1	28.4005	1	39	2	1	2
283	1.87	0	1	0	50.2	15.2	3.3	1	18	57	1	19.0451	1	74	4	2	1
285	2.66	1	2	0	36.6	3.8	9.6	0	7	56	1	22.719	1	74	4	2	1
289	5.48	0	2	0	60.3	22.2	2.7	1	15	46	0	18.4265	1	60	4	1	1
292	5.85	1	2	0	9.4	5.4	1.7	1	25	65	0	24.4646	1	76	1	2	1
293	1.68	0	1	0	55.4	11.5	4.8	0	0	43	1	21.0279	2	58	4	1	1
295	1.57	0	1	0	41.1	7.6	5.4	0	0	55	1	22.6003	2	60	4	1	1
297	7.27	0	2	0	76.5	39.9	1.9	0	6	39	1	18.048	2	86	4	2	1
303	1.61	0	1	0	37.7	5.6	6.7	0	0	53	1	19.0039	1	38	4	1	1
306	7.22	0	2	0	37.5	22.7	1.7	1	39	67	0	23.7387	1	60	4	1	1
308	1.63	0	1	0	71	8	8.9	0	0	58	1	24.7768	2	60	4	1	1
310	1.38	1	1	1	63.2	7.5	8.4	0	0	68	1	24.093	1	66	4	2	1
320	1.37	1	1	0	44.9	9.2	4.9	0	0	56	1	20.0796	2	63	4	1	1
324	2.79	0	2	0	54.7	17.4	3.1	1	30	77	1	26.6436	2	37	4	1	2
325	1.54	0	1	0	54.5	8.9	6.1	0	0	62	1	24.5243	1	45	4	1	1
331	1.49	0	1	0	60	12.8	4.7	1	35	99	1	33.8566	1	60	4	1	2
333	2.11	1	2	0	65.5	20	3.3	1	35	68	1	26.5625	2	56	2	1	2
337	6.89	0	2	0	85.1	34.7	2.5	1	43	42	1	17.0392	1	79	4	2	1
339	1.75	0	1	0	101	36.9	2.7	1	15	40	1	17.313	2	52	1	1	1
343	6.78	0	2	0	13.9	21.8	0.6	1	24	48	0	23.473	2	52	4	1	1
345	1.55	1	1	0	41.7	7.2	5.8	0	0	59	1	24.5578	2	53	4	1	1
346	1.38	0	1	0	112.5	14.4	7.8	0	0	65	1	27.0552	1	64	4	1	2
347	1.72	0	1	0	42.9	5.1	8.4	0	0	45	1	18.4911	2	34	2	1	1
356	2.2	0	2	0	20.6	4.3	4.8	0	0	66	1	23.6652	2	45	4	1	1
357	3.92	0	2	0	98.6	28.4	3.5	1	39	75	1	28.2284	1	69	1	2	2
364	6.94	0	2	0	7.5	6.2	1.2	1	27	63	0	22.0581	1	57	4	1	1
367	1.54	0	1	0	39.7	7.6	5.2	1	18	60	1	24.6548	2	58	2	1	1
369	2.5	0	2	0	58.5	19	3.1	1	31	67	1	26.5021	2	57	1	1	2
380	3.46	0	2	0	24.2	16	1.5	1	45	48	0	21.9138	2	79	4	2	1
390	2.84	0	2	1	26	7.1	3.7	0	3	56	1	22.4323	1	77	4	2	1
392	1.83	1	1	0	30.7	5.3	5.8	0	0	69	1	24.1588	1	38	4	1	1
397	2.02	0	1	0	55.5	16.4	3.4	1	26	46	1	17.5278	2	48	4	1	1
407	6.98	0	2	0	61.6	17	3.6	1	148	42	1	16.8242	2	62	4	1	1
409	2.26	0	2	0	38.9	6.5	6	0	0	88	1	28.4091	1	48	4	1	2
412	1.39	0	1	1	40.4	5.7	7.1	0	0	63	1	20.5714	1	63	4	1	1
420	1.42	1	1	0	70.3	15.3	4.6	1	13	40	1	18.2615	2	80	4	2	1
424	1.46	0	1	0	57.2	11.8	4.8	1	54	64	1	22.6757	1	65	2	1	1
427	3.45	1	2	0	92.3	34.9	2.6	1	15	61	1	24.1288	2	58	4	1	1
429	2.75	0	2	0	103.9	26.4	3.9	1	134	60	1	24.3418	1	75	4	2	1
430	6.05	0	2	0	17.6	12	1.5	1	17	65	0	23.8751	1	61	4	1	1
431	6.1	0	2	0	40.6	17.6	2.3	1	65	70	0	23.3887	1	48	4	1	1
436	1.5	0	1	0	69.3	16.5	4.2	1	18	51	1	19.6752	1	81	4	2	1
443	1.32	1	1	0	79	24.8	3.2	1	14	55	1	21.4844	1	48	1	1	1
448	1.25	0	1	1	70	9.1	7.7	0	0	76	1	30.8329	1	73	4	2	2
449	1.53	0	1	0	70.1	19.1	3.7	1	114	57	1	23.7253	2	55	4	1	1
455	1.31	0	1	0	37.3	4.7	7.9	0	0	57	1	20.9366	2	53	4	1	1
456	1.14	0	1	0	93.2	12.4	7.5	0	0	57	1	22.2656	1	67	1	2	1
457	1.73	0	1	0	42.3	8.4	5.1	0	0	50	1	21.0828	2	63	4	1	1
459	1.96	0	1	0	14.2	10.3	1.4	0	9	76	0	28.257	1	67	4	2	2
461	6.53	0	2	0	22.3	15.5	1.4	1	18	72	0	23.5102	1	71	4	2	1
465	1.57	0	1	0	19.6	4.3	4.6	1	23	43	1	19.1111	2	68	4	2	1
466	1.59	0	1	0	36.3	5.6	6.5	0	0	68	1	24.093	1	55	4	1	1
468	1.5	0	1	0	43.4	5.4	8	0	0	96	1	31.7083	1	55	4	1	2
469	1.77	1	1	0	36.9	5.9	6.3	1	11	82	1	27.3982	1	51	1	1	2
475	1.56	0	1	0	48	9.2	5.2	1	37	51	1	19.433	2	35	4	1	1
481	2.1	1	1	1	163.6	33.8	4.8	1	52	62	1	23.6244	1	65	4	1	1
482	2.09	0	1	0	30.5	8.5	3.6	1	88	69	1	22.0243	1	57	4	1	1
495	4.46	0	2	0	38.4	7.9	4.9	1	14	59	1	20.9042	1	68	3	2	1
496	6.85	1	2	0	9.6	23.3	0.4	1	50	43	0	17.0088	1	69	4	2	1
504	1.16	1	1	0	46.1	6.4	7.2	0	0	82	1	26.4721	1	35	4	1	2
506	7.02	0	2	0	28.9	22.4	1.3	1	33	52.5	0	20.5078	1	77	1	2	1
507	2.73	0	2	0	48.4	12.6	3.8	1	74	70	1	28.0404	2	55	4	1	2
511	1.43	0	1	0	72.8	12	6.1	0	0	58	1	20.5499	1	74	4	2	1
512	1.39	0	1	0	53.5	7.8	6.9	0	0	81	1	30.4867	1	59	2	1	2
513	1.27	1	1	0	98.4	23.4	4.2	1	28	72	1	27.4348	1	58	2	1	2
523	1.17	0	1	1	25.2	4.8	5.3	0	0	75	1	27.5482	1	70	4	2	2
525	1.71	1	1	1	65.6	25.9	2.5	1	56	50	0	21.6413	2	77	4	2	1
526	7.03	0	2	0	65.3	24.2	2.7	1	67	61	0	22.9	1	60	4	1	1
531	1.84	1	1	1	109.3	13.7	8	0	0	72	1	23.7812	1	54	4	1	1
531	1.5	0	1	0	50	17.2	2.9	1	61	58	0	22.9421	1	53	4	1	1
536	6.93	0	2	0	24.7	19.5	1.3	1	49	56	0	23.0112	1	50	4	1	1
540	6.97	0	2	0	34.8	19.4	1.8	1	12	52	0	22.2137	1	81	4	2	1
541	1.87	0	1	0	58.5	11.3	5.2	1	28	52	1	19.1001	1	72	4	2	1
548	1.57	1	1	1	50.2	10.2	4.9	1	20	76	1	24.8163	1	70	4	2	1
550	1.42	0	1	0	36.5	11.6	3.1	1	10	74	1	28.9062	2	51	4	1	2
551	1.78	0	1	1	29.2	3.1	9.4	0	0	85	1	28.4005	1	43	4	1	2
552	1.35	1	1	0	55	8	6.9	0	0	61	1	20.148	1	57	4	1	1
554	2.88	0	2	0	24.5	3.1	7.9	0	0	51	1	18.7328	2	30	4	1	1
555	2.1	1	1	0	79.3	18.5	4.3	1	61	59	1	23.634	1	68	4	2	1
556	1.91	0	1	0	43.1	6.3	6.8	0	0	50	1	19.2894	2	52	4	1	1
557	4.43	0	2	0	88	26.1	3.4	1	37	50	1	21.6413	2	66	4	2	1
563	1.43	0	1	0	35.1	6.5	5.4	0	0	58	1	24.4561	2	46	4	1	1
568	1.26	0	1	1	71.3	9	7.9	0	0	64	1	23.7954	1	63	4	1	1
569	6.76	0	2	0	8.6	8.8	1	1	118	63	0	22.8625	1	79	4	2	1
572	7.27	0	2	0	7.8	5.9	1.3	1	35	55	0	22.0317	1	77	4	2	1
573	1.18	0	1	1	41.8	7.3	5.7	0	0	52	1	21.3675	2	63	4	1	1
574	1.42	0	1	0	44.9	7	6.4	0	0	41	1	20.0499	2	69	4	2	1
575	1.52	0	1	0	64.6	13.6	4.8	0	0	45	1	17.5781	2	58	4	1	1
576	7.17	0	2	0	59.7	19.1	3.1	1	18	63	1	19.6623	1	54	4	1	1
579	1.4	0	1	0	56	16	3.5	1	142	56	1	24.8889	2	70	4	2	1
580	7.3	0	2	0	42.4	17.3	2.5	1	39	56	0	20.0796	2	62	4	1	1
581	2.05	0	1	0	110	22.9	4.8	1	43	46	1	19.3962	2	53	4	1	1
584	1.32	1	1	1	32.9	5	6.6	0	0	72	1	25.2092	1	40	4	1	2
586	1.67	0	1	0	105	46.1	2.3	1	87	54	1	22.1893	2	70	4	2	1
587	1.49	0	1	0	67.9	14	4.9	1	113	64	1	22.6	1	52	4	1	1
588	1.53	0	1	0	37.2	6.8	5.5	0	0	48	1	21.6206	2	43	4	1	1
589	1.55	0	1	0	52	6.1	8.5	0	0	44	1	19.5556	2	58	4	1	1
590	1.19	0	1	1	64	8.6	7.4	0	0	64	1	22.6757	1	60	4	1	1
597	1.23	0	1	0	81.3	13	6.3	1	54	70	1	23.3887	1	76	2	2	1
600	6.48	0	2	0	36.6	18.8	57	1	123	75	1	27.5482	1	58	4	1	2
605	1.13	1	1	0	89.8	13.2	6.8	0	0	51	1	21.5045	2	69	4	2	1
607	1.14	0	1	0	95.6	10.9	8.8	0	0	84	1	26.2164	1	64	4	1	2
608	1.4	0	1	0	44.4	5.3	8.4	0	0	52	1	23.1111	2	34	4	1	1
615	2.15	0	2	0	37.2	5.7	6.5	0	7	62	1	24.8358	1	67	4	2	1
617	1.6	1	1	1	30.9	5.3	5.8	0	0	66	1	23.9512	1	70	4	2	1
618	1.65	0	1	0	38.1	6.5	5.9	0	0	68	1	24.3824	1	38	4	1	1
621	3.7	0	2	0	54.6	40.9	1.3	1	300	56	0	23.0112	2	70	4	2	1
623	1.58	0	1	1	51.4	9.4	5.5	0	0	58	1	24.1415	2	67	4	2	1
625	1.34	1	1	0	106.6	12.9	8.3	0	0	74	1	26.5338	1	68	4	2	2
628	1.7	1	1	0	144	42.3	3.4	1	21	50	1	18.8189	1	62	4	1	1
632	1.35	1	1	0	49.6	9.6	5.2	0	0	74	1	22.8395	1	48	4	1	1
637	6.28	0	2	0	78.6	39.8	2	1	204	60	1	24.3418	2	66	2	2	1
640	7.52	0	2	0	32.5	21.3	1.5	1	46	51	0	22.4	2	71	4	2	1
642	2.06	1	1	0	15.6	5.3	2.9	0	9	87	0	30.1038	1	71	4	2	2
643	1.16	1	1	0	65.5	12.1	5.4	1	21	100	1	33.0295	1	55	3	1	2
649	6.55	0	2	0	62.5	41.5	1.5	1	94	43	0	20.4518	1	60	4	1	1
651	1.3	0	1	0	34.1	4.7	7.3	0	0	48	1	20.5049	2	39	4	1	1
655	4.76	0	2	0	45.3	23.5	1.9	1	19	56	0	23.3091	1	70	4	2	1
665	1.57	1	1	0	64.3	6.4	10	0	0	61	1	22.9591	1	67	4	2	1
667	1.62	0	1	0	66.8	9.6	7	0	0	51	1	19.1953	1	69	4	2	1
671	7.5	0	2	0	4.5	4.8	0.9	1	24	70	0	24.2215	1	71	4	2	1
674	2.03	0	1	0	21	2.4	8.8	0	5	70	1	28.0404	2	74	4	2	2
675	1.3	1	1	1	53.8	8.8	6.1	0	0	92	1	31.0979	1	54	4	1	2
676	1.21	0	1	0	151.1	16.1	9.4	0	3	42	1	18.6667	1	64	2	1	1
684	1.29	0	1	1	85.6	9.2	9.3	0	0	45	1	20	2	68	4	2	1
685	2.15	0	2	0	36.4	5.6	6.5	0	4	61	1	23.2434	1	69	4	2	1
689	1.66	0	1	0	65.8	10.6	6.2	0	0	51	1	21.7865	2	68	4	2	1
690	7.4	0	2	0	27.2	11.3	2.4	1	61	62	0	22.231	1	75	4	2	1
692	1.9	0	1	1	98.8	24.2	4.1	1	54	45	1	17.5781	1	68	4	2	1
694	6.65	0	2	0	60.2	28	2.2	1	100	58	0	23.5304	1	60	4	1	1
695	3.5	0	2	0	17.1	6.4	2.7	1	11	53	0	22.6409	2	79	4	2	1
701	2.34	0	2	0	77.9	21.4	3.6	1	100	72	1	27.0993	1	77	3	2	2
703	6.21	0	2	0	33.3	16.5	2	1	19	73	0	27.4756	1	57	4	1	2
712	2	1	1	0	41.8	8	5.2	0	0	43	1	21.3251	1	68	4	2	1
713	7	0	2	0	40.6	7.9	5.1	0	3	63	1	22.3214	1	67	4	2	1
716	1.89	0	1	0	59	19.3	3.1	1	19	42	1	17.9418	2	65	4	1	1
720	1.63	0	1	0	66.2	8.9	7.4	0	0	72	1	24.3375	1	59	4	1	1
722	1.89	1	1	0	41.3	7.1	5.8	0	0	75	1	25.0593	1	49	4	1	2
723	1.66	0	1	0	75.1	11.7	6.4	1	21	50	1	21.0828	2	63	4	1	1
725	2.95	1	2	0	71.5	31.3	2.3	1	26	51	1	22.9719	2	73	4	2	1
734	5.92	0	2	0	50.7	31.9	1.6	1	89	45	0	18.9745	2	76	3	2	1
736	1.51	0	1	0	36.3	6.9	5.3	0	0	60	1	22.3081	1	63	4	1	1
740	1.52	0	1	0	75.3	16.9	4.5	1	20	52	1	19.8141	1	66	3	2	1
744	1.46	0	1	0	33.7	4.5	7.5	0	0	76	1	24.8163	1	41	4	1	1
746	1.43	0	1	1	37.8	6	6.3	0	0	54	1	22.7694	2	63	4	1	1
747	5.95	0	2	0	56.7	17.6	3.2	1	10	52	1	22.5069	2	42	4	1	1
748	2.21	0	2	0	48.8	3.9	12.5	0	0	71	1	24.281	1	74	4	2	1
749	2.25	0	2	0	55.3	18.6	3	1	23	55	0	27.2763	2	79	4	2	2
755	1.9	0	1	0	96	7.1	13.5	0	3	49	1	19.6283	2	65	2	1	1
760	6.52	0	2	0	57.8	7.5	7.7	0	0	68	1	23.255	1	79	4	2	1
761	6.31	0	2	0	48.2	23.3	2.1	1	100	56	0	22.4323	1	43	4	1	1
764	4.7	0	2	0	49.6	19.7	2.5	1	15	47	0	22.0492	2	73	4	2	1
778	1.82	0	1	0	18.3	5.1	3.6	1	31	62	1	22.231	1	69	4	2	1
779	1.45	1	1	0	45.7	7.7	5.9	0	0	52	1	19.8141	2	67	4	2	1
785	2.35	0	2	0	33.1	8.7	3.8	1	54	57	1	24.6711	2	64	4	1	1
786	6.8	0	2	0	2.8	3.8	0.7	0	0	60	0	24.6548	2	71	4	2	1
792	5.02	1	2	0	8.2	11	0.7	1	15	48	0	20.5049	1	67	4	2	1
799	6.7	0	2	0	23.3	20.4	1.1	1	17	57	0	23.4221	2	75	4	2	1
804	1.53	0	1	0	6.3	8.2	6.6	0	0	54	1	20.5761	2	65	4	1	1
806	2.68	0	2	0	44.4	24.2	1.8	1	36	68	0	32.7932	2	71	4	2	2
808	1.7	0	1	0	32.9	4.3	4.6	0	0	52	1	20.3125	2	51	4	1	1
812	1.75	0	1	0	50.8	7.3	7	0	0	58	1	23.833	1	68	1	2	1
814	1.78	0	1	1	51	6.2	8.2	0	0	54	1	22.4766	2	64	4	1	1
815	6.61	0	2	0	26.1	19.2	1.4	1	66	75	0	22.6422	1	61	4	1	1
817	1.84	1	1	0	32.2	3.3	9.8	0	0	62	1	25.8065	2	35	4	1	2
818	6.13	0	2	0	13	8.3	1.6	1	20	50	0	18.5901	2	75	4	2	1
820	2.58	0	2	0	51	6.7	7.6	0	0	50	1	18.5901	1	74	4	2	1
821	3.39	0	2	0	50.4	22.1	2.3	1	52	47	0	18.591	2	72	4	2	1
822	1.34	1	1	0	40.7	7.3	5.6	0	0	57	1	20.4382	1	60	4	1	1
826	6.32	0	2	0	47.2	19	2.5	1	25	57	0	20.4382	1	56	4	1	1
832	1.89	1	1	1	54.4	10.8	5	0	0	61	1	26.4024	2	64	4	1	2
833	7.15	1	2	0	11.6	5.6	2.1	1	29	56	0	22.151	1	72	4	2	1
836	2.97	0	2	0	50.6	19	2.7	1	24	51	0	19.6752	2	76	4	2	1
837	1.43	1	1	1	60.8	7.2	8.4	0	3	48	1	22.213	1	72	4	2	1
838	1.68	0	1	0	37.7	4.5	8.4	0	0	63	1	20.5714	1	54	4	1	1
839	1.88	0	1	0	42.5	3.6	11.8	0	0	72	1	22.9819	1	50	4	1	1
840	6.89	0	2	1	63.7	12.1	5.3	0	0	60	1	21.5139	1	64	4	1	1
841	2.24	0	2	0	39.6	4.4	9	0	0	105	1	30.6793	1	63	4	1	2
844	2.31	0	2	0	38.7	6.2	6.2	0	0	47	1	19.8178	2	42	4	1	1
845	2	0	1	0	50.5	6.7	7.5	0	0	61	1	21.1073	1	41	4	1	1
846	2.85	1	2	0	28.2	16.3	1.7	1	45	66	0	23.3844	1	76	4	2	1
849	2.13	0	2	0	38.7	4.7	8.2	0	0	53	1	22.3478	2	44	4	1	1
856	1.8	0	1	1	44.6	5.9	7.6	0	0	49	1	23.3056	2	72	4	2	1
862	1.43	0	1	0	41.4	4.6	9	0	0	49	1	20.1348	2	66	4	2	1
871	1.96	0	1	0	88.4	26.8	3.3	1	22	63	1	22.3214	2	58	4	1	1
872	2.01	0	1	0	42	15.9	2.6	1	91	57	0	26.0226	2	60	4	1	2
873	1.12	0	1	1	86.9	12	7.2	0	0	60	1	24.0346	1	77	4	2	1
877	1.88	0	1	0	54.9	8.9	6.2	0	0	52	1	19.8141	2	68	4	2	1
878	1.3	1	1	1	86.6	13.6	6.4	0	0	58	1	24.7768	1	72	4	2	1
879	2.15	1	2	0	47.3	10.1	4.7	0	4	60	1	23.7332	2	66	4	2	1
881	1.11	0	1	0	48.6	6.6	7.4	0	0	57	1	24.6711	1	76	4	2	1
884	1.62	1	1	0	48.5	16.4	3	1	14	49	0	21.7778	2	72	1	2	1
889	1.67	0	1	0	67.9	9.5	7.1	0	0	66	1	23.6652	1	76	4	2	1
892	1.68	0	1	0	33.4	5.1	6.5	0	0	47	1	20.0777	2	53	4	1	1
902	6.97	1	2	0	22.2	9.4	2.4	0	9	74	0	26.5338	1	67	4	2	2
903	1.8	0	1	0	26.9	3.4	7.9	0	0	52	1	23.4224	2	51	4	1	1
904	7.09	1	2	0	62.4	31	2	1	10	72	0	25.2092	1	73	4	2	2
907	3.47	0	2	0	146.1	42.6	3.4	1	100	61	1	20.3816	1	74	4	2	1
909	2.22	0	2	1	54	4.6	11.7	0	5	86	1	32.7694	1	54	4	1	2
913	7.43	0	2	0	41.9	19.7	2.1	1	34	55	0	22.0317	1	70	4	2	1
914	1.8	1	1	1	42.8	7.1	6	0	3	66	1	23.6652	1	58	4	1	1
915	1.38	0	1	0	30.1	5.6	5.4	0	5	47	1	20.0777	2	67	1	2	1
918	1.55	0	1	1	73.4	10.8	6.8	0	0	56	1	20.5693	1	74	4	2	1
923	7.07	0	2	0	51.9	23.1	2.2	1	36	67	0	24.0238	1	77	4	2	1
929	6.85	0	2	0	128	31.3	4.1	1	100	77	1	27.2817	1	50	4	1	2
930	1.68	0	1	0	77.9	22.2	3.5	1	40	55	1	19.721	1	79	4	2	1
931	1.74	1	1	0	58.4	7.6	7.7	0	0	60	1	27.3923	2	75	2	2	2
932	7.03	0	2	0	51.4	30.3	1.7	1	44	55	0	24.1217	2	69	4	2	1
935	7.48	1	2	0	12.9	9.4	1.4	0	3	74	0	27.5134	1	72	4	2	2
936	7.49	0	2	0	26.7	18.9	1.4	1	37	51	0	22.3674	2	73	4	2	1
937	1.65	0	1	1	43	5.8	7.4	0	0	47	1	21.4573	2	73	4	2	1
939	1.39	0	1	0	64.5	8.2	7.9	0	0	55	1	20.7008	1	63	4	1	1
940	7.11	0	2	0	6.7	4.3	1.6	0	0	60	0	27.7662	2	72	4	2	2
942	7.57	0	2	0	19.8	16.3	1.2	1	30	54	0	21.6311	2	75	4	2	1
944	1.72	1	1	0	65.7	12.8	5.1	0	0	75	1	25.9516	1	47	4	1	2
947	2.75	0	2	0	12.7	3.5	3.6	0	7	70	1	24.8016	1	65	4	1	1
948	1.45	1	1	0	49.7	7.2	6.9	0	0	59	1	22.7615	2	65	4	1	1
951	6.32	0	2	0	22.1	8.7	2.5	1	66	56	0	23.0112	2	75	4	2	1
952	2.92	0	2	0	73.2	14.1	5.2	1	29	64	1	21.8871	1	77	4	2	1
953	2.13	0	2	0	56.3	25.4	2.2	1	72	53	0	21.5019	2	65	2	1	1
954	1.57	0	1	0	14.4	4.3	3.3	1	17	51	1	24.2568	2	75	4	2	1
955	1.91	0	1	0	35.1	5.1	6.9	0	0	51	1	24.2568	2	67	4	2	1
956	2.38	0	2	0	109.2	24.8	4.4	1	89	71	1	23.9995	1	68	4	2	1
962	6.91	0	2	0	37.7	31.7	1.2	1	12	59	0	22.4813	2	65	4	1	1
964	2.87	0	2	0	90.2	29.1	3.1	1	29	58	1	21.048	2	44	2	1	1
965	4.81	1	2	0	21.9	13.1	1.7	1	32	66	0	24.539	1	75	4	2	1
966	1.45	0	1	0	33.1	3.5	9.5	0	0	40	1	16.8663	2	64	4	1	1
967	6.25	1	2	0	27.3	21.1	1.3	1	26	74	0	25.6055	1	65	4	1	2
968	1.68	0	1	0	30.3	4.5	6.7	0	0	50	1	19.7777	2	39	4	1	1
971	6.82	0	2	0	32.2	18.1	1.8	1	74	49	0	18.6709	1	64	4	1	1
978	1.64	0	1	0	58.9	14.1	4.2	0	0	50	1	19.5312	2	62	4	1	1
979	5	0	2	0	52.2	24.1	2.2	1	68	53	0	22.6409	2	59	4	1	1
982	1.63	1	1	0	48	7.5	6.4	0	0	78	1	26.3656	1	51	4	1	2
983	1.12	0	1	1	72.6	14.1	5.1	0	0	63	1	22.3214	1	70	4	2	1
984	2.68	0	2	0	82.1	16.1	5.1	0	9	69	1	25.9701	2	69	4	2	2
985	2.56	0	2	0	46.2	14.1	3.3	1	17	60	1	26.3146	2	65	4	1	2
986	6.79	0	2	0	40.4	28.2	1.4	1	36	45	0	19.2234	1	75	4	2	1
995	7.3	0	2	0	6.4	12.9	0.5	0	0	51	0	22.6667	2	70	4	2	1
996	1.4	0	1	0	63.4	13.3	4.8	1	24	48	1	23.1481	2	75	4	2	1
1003	6.78	1	2	0	30.4	19.5	1.6	1	24	59	0	23.9361	1	76	4	2	1
1006	1.99	0	1	0	92.6	40.2	2.3	1	57	48	1	21	2	60	4	1	1
1007	4.94	1	2	0	10.9	6.6	1.7	1	17	70	0	25	1	65	4	1	1
1008	1.85	0	1	0	37.7	4.2	9	1	23	53	1	23.8	2	65	4	1	1
1010	1.68	0	1	0	34.3	4.6	7.5	0	0	71	1	25.4	1	74	4	2	2
1011	5.19	0	2	0	39.9	17.6	2.3	1	29	61	0	22.9	1	60	4	1	1
1012	1.12	0	1	0	63	9.4	6.7	0	0	52	1	19.8	2	69	4	2	1
1013	4.26	0	2	0	22.6	7.5	3	1	42	57	0	22.8	1	70	4	2	1
1014	6.78	0	2	0	30.1	31.8	0.9	1	100	56	0	23.3	2	73	4	2	1
1015	6.4	0	2	0	29.4	19.1	1.5	1	23	54	0	23.3	2	55	4	1	1
1016	6.76	1	2	0	35.3	11.8	3	1	23	70	0	25.4	1	43	4	1	2
1019	5.86	0	2	0	3.7	9.1	0.4	0	52	54	0	20	1	71	4	2	1

## Sheet: Definition
HH: 0 for no hiatal hernia; 1 for hiatal hernia.
pH2.1: 1 for pH ≤2.1; 2 for pH >2.1.
RE: 0 for no esophagitis; 1 for esophagitis.
P1: PG-I. P2: PG-II. P1.2: PG I/II ratio.
HP: 0 for H. pylori antibody titer <3 U/ml and normal PG; 1 for others.
PG normal: 1 for normal PG; 0 for others.
Gender: 1 for male; 2 for female.
Disease: 1 for gastric ulcer, 2 for duodenal ulcer, 3 for combined ulcer, 4 for others.
Age 65: 1 for ≤65, 2 for >65.
BMI25: 1 for ≤25, 2 for >25.
